# Supplementary material for: Assessing the role of sustainability competencies in enhancing psychological first aid effectiveness for disaster responders in Fiji
Source: Front Public Health. 2024 Jun 26;12:1349342. doi: 10.3389/fpubh.2024.1349342 (PMC11234834; doi:10.3389/fpubh.2024.1349342)
Supplement: Supplementary file 1 [file Table_1.xlsx]

## Sheet: Responders with PFA Training
ID	Name the city, town, area, division, community or province you respond under?	Age	Gender	What is your area of volunteerism or area of emergency response?	How long have you been a disaster first responder?	Climate Disaster	Natural Disaster	Health Pandemic	Health Epidemic	WASH	Psychosocial support (PSS/PFA)	Do you think psychological first aid skills and knowledge are essential to be acquired by disaster responders?	Do you find the current psychosocial support system to be effective in your organization?	How can we make the psychosocial support more productive and active?	Did you receive any psychosocial support awareness or training?	What was the psychosocial support or psychological first aid part of?	Was the training - knowledge and skills sufficient enough for you to be able to respond to disaster emergencies?	Did you participate in any assessment for psychological first aid training?	Critical thinking	Integrated Problem-solving	Systems thinking	Anticipatory	Normative	Collaboration	Strategic	Self-awareness	Would like to highlight any challenges or issues you think needs to be addressed as a disaster first responders?
42	Lautoka	16 - 30 years old	Male	Disaster Resilience (DRR & DRM, Climate change);Mental health & psychosocial support;	4	Actively participated	Actively participated	Somewhat participated	Somewhat participated	Somewhat participated	Somewhat participated	Yes	Yes	Establishing tools on referral systems	Psychological first aid training	The community/disaster resilience program	Yes	Pre-assessment	Somewhat important	Somewhat important	Somewhat important	Somewhat important	Somewhat important	Somewhat important	Somewhat important	Somewhat important	Turaga ni Koro is always bias
7	Ba	16 - 30 years old	Female	Psychological first aid;Mental health & psychosocial support;	3	Somewhat participated	Actively participated	Somewhat participated	Somewhat participated	Actively participated	Actively participated	Yes	Yes	Implementing psychological first aid awareness & training as part of community resilience program	Psychological first aid training	The post disaster recovery and rehabilitation program	Yes	Post assessment	Very important	Very important	Important	Important	Very important	Very important	Very important	Very important	N/a
8	Lautoka	16 - 30 years old	Female	Psychological first aid;Protection, gender and inclusion & social protection;	2.5	Never participated	Actively participated	Actively participated	Never participated	Never participated	Actively participated	Yes	Yes	Establishing tools on referral systems	Psychological first aid training	The post disaster recovery and rehabilitation program	Yes	None	Very important	Very important	Very important	Very important	Very important	Very important	Very important	Very important	None
13	Central Division	16 - 30 years old	Male	Disaster Response and Recovery;Community based health and first aid;	5	Somewhat participated	Actively participated	Actively participated	Somewhat participated	Never participated	Actively participated	Yes	Yes	having a proper psychosocial support system & processes	Psychological first aid training	The post disaster recovery and rehabilitation program	Yes	Post assessment	Important	Important	Important	Important	Important	Important	Somewhat important	Important	N/A
22	Tavua,western Division	16 - 30 years old	Female	Disaster Response and Recovery;Pandemic response (e.g. COVID-19;	13	Somewhat participated	Actively participated	Actively participated	Somewhat participated	Somewhat participated	Actively participated	Yes	Yes	Psychosocial support awareness	Self care and well-being training	The post disaster recovery and rehabilitation program	Yes	Pre-assessment	Important	Very important	Very important	Important	Very important	Important	Very important	Very important	Awareness of the disaster through community
36	sigatoka town	16 - 30 years old	Female	Disaster Resilience (DRR & DRM, Climate change);Disaster Response and Recovery;	3	Somewhat participated	Somewhat participated	Somewhat participated	Somewhat participated	Never participated	Never participated	Yes	Yes	Implementing psychological first aid awareness & training as part of community resilience program	Psychological first aid awareness	The community/disaster resilience program	Yes	Pre-assessment	Very important	Very important	Very important	Very important	Very important	Very important	Very important	Very important	NO
39	Nadi	16 - 30 years old	Male	Disaster Resilience (DRR & DRM, Climate change);Disaster Response and Recovery;	3	Actively participated	Actively participated	Actively participated	Actively participated	Actively participated	Actively participated	Yes	Yes	Psychological first aid training for disaster responders	Psychological first aid training	The community/disaster resilience program	Yes	Pre-assessment	Very important	Very important	Very important	Very important	Very important	Very important	Very important	Very important	They should be trained well and refresher of that training after three months.
45	Laisa Ledua	16 - 30 years old	Female	Community based health and first aid;Protection, gender and inclusion & social protection;	6	Actively participated	Actively participated	Actively participated	Actively participated	Actively participated	Actively participated	Yes	Yes	Strengthening psychosocial support structure of vulnerable communities	Psychological first aid training	The community/disaster resilience program	Yes	Post assessment	Very important	Very important	Very important	Very important	Very important	Very important	Very important	Very important	Materials/Resources
46	Sigatoka, Nadroga Navosa	16 - 30 years old	Female	Community based health and first aid;Disaster Response and Recovery;	2	Never participated	Never participated	Actively participated	Actively participated	Actively participated	Actively participated	Yes	Yes	Psychological first aid training for disaster responders	Psychological first aid training	I have not attended yet.	Yes	Post assessment	Important	Important	Important	Important	Important	Important	Important	Important	Work as a team
60	Suva, Levuka, Vanualevu, Western Divisions	16 - 30 years old	Female	Disaster Resilience (DRR & DRM, Climate change);Disaster Response and Recovery;	5	Somewhat participated	Actively participated	Somewhat participated	Actively participated	Somewhat participated	Somewhat participated	Yes	There is no psychosocial support system	Implementing psychological first aid awareness & training as part of community resilience program	Psychological first aid training	The community/disaster resilience program	No	None	Very important	Very important	Very important	Very important	Very important	Very important	Very important	Very important	Its getting key people to attend such important trainings that's crucial. Usually, people do not have time for trainings that take a week to complete for instance.
67	Burenitu Nalawa Ra	16 - 30 years old	Female	Community based health and first aid	1	Actively participated	Actively participated	Somewhat participated	Never participated	Actively participated	Somewhat participated	Yes	Yes	Psychosocial support awareness Implementing psychological first aid awareness & training as part of community resilience program	Psychological first aid training	The community/disaster resilience program	Yes	Pre-assessment	Not at all Important	Somewhat Important	Important	Important	Important	Important	Somewhat Important	Not at all Important	Responders should know who to refer to for help
2	Labasa, Vanua Levu, Fiji	31 - 40 years old	Female	Disaster Resilience (DRR & DRM, Climate change);Human Resources and Finance;	3	Somewhat participated	Actively participated	Actively participated	Actively participated	Actively participated	Never participated	Yes	No	Psychological first aid training for disaster responders	Psychological first aid awareness	The community/disaster resilience program	No	None	Very important	Very important	Very important	Very important	Very important	Very important	Very important	Very important	Responders neee counseling as sometimes what we see and face can be traumatic
4	Savusavu	31 - 40 years old	Female	Community based health and first aid;Psychological first aid;	6	Actively participated	Actively participated	Actively participated	Actively participated	Actively participated	Actively participated	Yes	Yes	Strengthening psychosocial support structure of vulnerable communities	Psychological first aid awareness	The community/disaster resilience program	Yes	Post assessment	Somewhat important	Important	Important	Important	Important	Important	Important	Important	Talk more on Depressions
5	Lautoka	31 - 40 years old	Female	Psychological first aid;Mental health & psychosocial support;	3	Somewhat participated	Actively participated	Somewhat participated	Never participated	Never participated	Actively participated	Yes	Yes	Strengthening psychosocial support structure of vulnerable communities	Psychological first aid training	The community/disaster resilience program	Yes	Pre-assessment	Very important	Very important	Very important	Very important	Very important	Very important	Very important	Very important	no
6	Eastern/Central	31 - 40 years old	Female	Mental health & psychosocial support;Psychological first aid;	3	Never participated	Actively participated	Actively participated	Somewhat participated	Somewhat participated	Actively participated	Yes	Yes	Psychological first aid training for disaster responders	Psychological first aid training	The community/disaster resilience program	Yes	Post assessment	Very important	Very important	Very important	Very important	Very important	Very important	Very important	Very important	Limited service providers in terms of linking
18	Lautoka City	31 - 40 years old	Male	Disaster Response and Recovery;Disaster Resilience (DRR & DRM, Climate change);	8	Somewhat participated	Actively participated	Actively participated	Actively participated	Somewhat participated	Somewhat participated	Yes	No	Strengthening psychosocial support structure of vulnerable communities	Psychological first aid awareness	The community/disaster resilience program	Yes	Pre-assessment	Important	Important	Very important	Very important	Very important	Very important	Very important	Very important	Confidentiality of information.
24	Tavua	31 - 40 years old	Female	Pandemic response (e.g. COVID-19;Community based health and first aid;	5	Actively participated	Actively participated	Actively participated	Actively participated	Somewhat participated	Actively participated	Yes	Yes	Psychological first aid training for disaster responders	Psychological first aid awareness	The post disaster recovery and rehabilitation program	Yes	Post assessment	Very important	Very important	Very important	Very important	Very important	Very important	Very important	Very important	None
35	Labasa Northern	31 - 40 years old	Female	Disaster Response and Recovery;Community based health and first aid;	3	Never participated	Actively participated	Somewhat participated	Somewhat participated	Somewhat participated	Never participated	Yes	No	Psychological first aid training for disaster responders	Psychological first aid awareness	The community/disaster resilience program	No	None	Very important	Very important	Very important	Very important	Important	Important	Important	Very important	That there be counselling provided for disaster first responders
37	Western Division/during cyclone Winston in the province of Ra also in the central eastern and the northern during the T/C Yasa and Sarai	31 - 40 years old	Male	Disaster Response and Recovery;Logistics;	5	Actively participated	Actively participated	Somewhat participated	Actively participated	Actively participated	Actively participated	Yes	Yes	Psychological first aid training for disaster responders	Psychological first aid training	The community/disaster resilience program	Yes	Post assessment	Very important	Very important	Very important	Important	Important	Important	Important	Important	Never promised anything to the community your welfare is very important before you take part in any respond
41	Northern, Central Eastern and Maritime Area.	31 - 40 years old	Male	Disaster Response and Recovery;Logistics;	3	Never participated	Actively participated	Actively participated	Never participated	Never participated	Somewhat participated	Yes	Yes	Psychological first aid training for disaster responders	Psychological first aid training	The post disaster recovery and rehabilitation program	No	None	Very important	Very important	Very important	Very important	Important	Important	Important	Important	The role of a PFA.
44	Nadi	31 - 40 years old	Male	Disaster Response and Recovery;Community based health and first aid;	6	Actively participated	Actively participated	Actively participated	Never participated	Somewhat participated	Actively participated	Yes	Yes	Psychological first aid training for disaster responders	Psychological first aid training	The post disaster recovery and rehabilitation program	No	None	Very important	Very important	Very important	Very important	Very important	Very important	Very important	Very important	Different issues require a different approach. I attended the PFA Training via ZOOM and we need a thorough face to face refresher course to ensure that we cater for all aspects of the community
54	Western Division	31 - 40 years old	Female	Protection, gender and inclusion & social protection;Mental health & psychosocial support;	5	Somewhat participated	Actively participated	Actively participated	Somewhat participated	Somewhat participated	Actively participated	Yes	Yes	Strengthening psychosocial support structure of vulnerable communities	Psychological first aid training	The community/disaster resilience program	Yes	Post assessment	Important	Important	Important	Important	Important	Very important	Important	Very important	None that i can think of at the moment
61	suva city	31 - 40 years old	Male	Disaster Response and Recovery;Logistics;	3	Actively participated	Actively participated	Actively participated	Actively participated	Actively participated	Somewhat participated	Yes	Yes	Psychosocial support awareness	Psychological first aid training	The community/disaster resilience program	Yes	Pre-assessment	Very important	Very important	Very important	Very important	Very important	Very important	Very important	Very important	no
62	Suva	31 - 40 years old	Female	Disaster Resilience (DRR & DRM, Climate change);Disaster Response and Recovery;	10	Actively participated	Actively participated	Actively participated	Never participated	Actively participated	Actively participated	Yes	Yes	Implementing psychological first aid awareness & training as part of community resilience program	Psychoeducation	The post disaster recovery and rehabilitation program	Yes	Pre-assessment	Very important	Very important	Very important	Very important	Very important	Very important	Very important	Very important	Understand own limitations and acknowledge when you must step out
72	Matawailevu Nalawa Ra	31 - 40 years old	Female	Community based health and first aid	5	Somewhat participated	Actively participated	Somewhat participated	Somewhat participated	Somewhat participated	Somewhat participated	Yes	Yes	Psychological first aid training for disaster responders Psychosocial support awareness Implementing psychological first aid awareness & training as part of community resilience program Establishing tools on referral systems having a proper psychosocial support system & processes	Psychological first aid awareness Psychoeducation Psychological first aid training I am interested in attending Self care and well-being training	The community/disaster resilience program	No	Pre-assessment	Not at all Important	Somewhat Important	Not at all Important	Important	Somewhat Important	Not at all Important	Somewhat Important	Somewhat Important	We as responders need to know the limits
3	Labasa	41 - 50 years old	Male	Psychological first aid;Disaster Response and Recovery;	2	Never participated	Somewhat participated	Somewhat participated	Somewhat participated	Somewhat participated	Never participated	Yes	Yes	Implementing psychological first aid awareness & training as part of community resilience program	Psychological first aid training	The community/disaster resilience program	Yes	None	Important	Important	Important	Important	Important	Important	Important	Important	Should be advanced prepared for any climatic change
15	Sigatoka	41 - 50 years old	Male	Community based health and first aid;Disaster Resilience (DRR & DRM, Climate change);	4	Somewhat participated	Actively participated	Actively participated	Actively participated	Somewhat participated	Somewhat participated	Yes	Yes	Strengthening psychosocial support structure of vulnerable communities	Psychological first aid training	The community/disaster resilience program	Yes	Post assessment	Very important	Very important	Very important	Very important	Very important	Very important	Very important	Very important	Yes
19	Balata Tavua, Western Division	41 - 50 years old	Female	Community based health and first aid;Psychological first aid;	7	Somewhat participated	Somewhat participated	Actively participated	Actively participated	Actively participated	Somewhat participated	Yes	Yes	Implementing psychological first aid awareness & training as part of community resilience program	Psychological first aid training	The community/disaster resilience program	Yes	Pre-assessment	Somewhat important	Somewhat important	Somewhat important	Somewhat important	Somewhat important	Somewhat important	Somewhat important	Somewhat important	First responders are usually the first on the scene to face challenging, dangerous, and draining situations. They are also the first to reach out to disaster survivors and provide emotional and physical support to them.
32	seaqaqa	41 - 50 years old	Male	Disaster Response and Recovery;Protection, gender and inclusion & social protection;	2	Actively participated	Actively participated	Actively participated	Actively participated	Actively participated	Actively participated	Yes	Yes	having a proper psychosocial support system & processes	Psychological first aid training	The community/disaster resilience program	Yes	None	Very important	Very important	Very important	Very important	Very important	Very important	Very important	Very important	The importance of safety to First Aid responders
34	Labasa Vanua Levu	41 - 50 years old	Male	Epidemic control;Disaster Response and Recovery;	3	Somewhat participated	Somewhat participated	Somewhat participated	Somewhat participated	Somewhat participated	Somewhat participated	Yes	Yes	Establishing tools on referral systems	Psychoeducation	The community/disaster resilience program	Yes	None	Very important	Very important	Very important	Very important	Very important	Very important	Very important	Very important	Refresher training for responders
43	Vunisea, Lautoka City	41 - 50 years old	Male	Disaster Resilience (DRR & DRM, Climate change);Community based health and first aid;	7	Actively participated	Actively participated	Actively participated	Actively participated	Somewhat participated	Somewhat participated	Yes	Yes	Psychosocial support awareness	Psychological first aid training	The post disaster recovery and rehabilitation program	Yes	None	Important	Important	Important	Important	Important	Important	Important	Somewhat important	None
49	BA TOWN AREA	41 - 50 years old	Female	Disaster Response and Recovery;Community based health and first aid;	5	Actively participated	Actively participated	Actively participated	Actively participated	Actively participated	Actively participated	Yes	Yes	Psychological first aid training for disaster responders	Psychological first aid training	The post disaster recovery and rehabilitation program	Yes	Pre-assessment	Important	Important	Important	Important	Important	Important	Important	Important	Challenges some of the community didn't have a evacuation center hadly cross
57	Community:DELAIVUNA, SETTLEMENT (VUNA PROVINCE)..	41 - 50 years old	Female	Disaster Response and Recovery;Community based health and first aid;	3	Actively participated	Actively participated	Actively participated	Somewhat participated	Actively participated	Somewhat participated	Yes	Yes	Strengthening psychosocial support structure of vulnerable communities	Psychological first aid training	I have not attended yet.	Yes	None	Not at all important	Not at all important	Not at all important	Not at all important	Not at all important	Not at all important	Not at all important	Not at all important	No
58	Vunidawa,Masasa,Burotu,	41 - 50 years old	Female	Disaster Resilience (DRR & DRM, Climate change);Disaster Response and Recovery;	1	Somewhat participated	Somewhat participated	Somewhat participated	Somewhat participated	Somewhat participated	Never participated	Yes	There is no psychosocial support system	Psychosocial support awareness	Psychological first aid training	The community/disaster resilience program	Yes	Pre-assessment	Important	Important	Important	Somewhat important	Important	Very important	Very important	Very important	Yes
63	The whole of Fiji	41 - 50 years old	Male	Disaster Response and Recovery;Disaster Resilience (DRR & DRM, Climate change);	16	Actively participated	Actively participated	Actively participated	Actively participated	Actively participated	Actively participated	Yes	Yes	Psychological first aid training for disaster responders	Psychological first aid awareness	The post disaster recovery and rehabilitation program	Yes	Pre-assessment	Very important	Very important	Very important	Very important	Very important	Very important	Very important	Very important	No
66	Burenitu Nalawa Ra	41 - 50 years old	Male	Community based health and first aid, Disaster Resilience (DRR & DRM, Climate change) Disaster Response and Recovery, Epidemic control Pandemic response (e.g. COVID-19) Shelter Emergency coordination, administration work, Data management Logistics	5	Actively participated	Actively participated	Actively participated	Actively participated	Actively participated	Actively participated	Yes	Yes	Psychological first aid training for disaster responders Psychosocial support awareness having a proper psychosocial support system & processes Establishing tools on referral systems Strengthening psychosocial support structure of vulnerable communities Implementing psychological first aid awareness & training as part of community resilience program Others	Psychoeducation Psychological first aid training None	The community/disaster resilience program	Yes	None	Not at all Important	Not at all Important	Somewhat Important	Not at all Important	Somewhat Important	Important	Somewhat Important	Somewhat Important	Responders to be trained how to identify stress
68	Burenitu Nalawa Ra	41 - 50 years old	Male	Community based health and first aid	3	Somewhat participated	Somewhat participated	Somewhat participated	Somewhat participated	Somewhat participated	Somewhat participated	Yes	Yes	Psychosocial support awareness Establishing tools on referral systems	Psychological first aid training	The community/disaster resilience program	Yes	Pre-assessment	Not at all Important	Somewhat Important	Somewhat Important	Somewhat Important	Not at all Important	Important	Important	Important	Increase in first responders training
69	Matawailevu Nalawa Ra	41 - 50 years old	Male	Community based health and first aid	2	Somewhat participated	Somewhat participated	Somewhat participated	Somewhat participated	Somewhat participated	Somewhat participated	Yes	Yes	Psychosocial support awareness having a proper psychosocial support system & processes Establishing tools on referral systems Strengthening psychosocial support structure of vulnerable communities Implementing psychological first aid awareness & training as part of community resilience program	Psychological first aid training Psychoeducation Self care and well-being training	The post disaster recovery and rehabilitation program	Yes	Pre-assessment	Not at all Important	Somewhat Important	Somewhat Important	Somewhat Important	Important	Somewhat Important	Somewhat Important	Somewhat Important	Train more community responders
70	Matawailevu Nalawa Ra	41 - 50 years old	Male	Community based health and first aid. gender and inclusion & social protection Mental health & psychosocial support	2	Somewhat participated	Somewhat participated	Somewhat participated	Somewhat participated	Somewhat participated	Somewhat participated	Yes	Yes	Psychosocial support awareness Establishing tools on referral systems having a proper psychosocial support system & processes Implementing psychological first aid awareness & training as part of community resilience program	Psychological first aid training Self care and well-being training	The community/disaster resilience program	No	Pre-assessment	Not at all Important	Somewhat Important	Somewhat Important	Important	Somewhat Important	Somewhat Important	Somewhat Important	Somewhat Important	We need more mental health awareness
71	Matawailevu Nalawa Ra	41 - 50 years old	Female	Community based health and first aid	1	Somewhat participated	Somewhat participated	Somewhat participated	Somewhat participated	Somewhat participated	Somewhat participated	Yes	Yes	Psychological first aid training for disaster responders Psychosocial support awareness Others	Psychological first aid training	The community/disaster resilience program	Yes	Pre-assessment	Not at all Important	Somewhat Important	Not at all Important	Somewhat Important	Somewhat Important	Not at all Important	Not at all Important	Not at all Important	Need solutions on how to minimize the sadness and emotions
73	Matawailevu Nalawa Ra	41 - 50 years old	Female	Community based health and first aid	4	Somewhat participated	Somewhat participated	Somewhat participated	Actively participated	Never participated	Never participated	Yes	Yes	Psychosocial support awareness Strengthening psychosocial support structure of vulnerable communities Establishing tools on referral systems Psychological first aid training for disaster responders	Psychological first aid training Self care and well-being training I am interested in attending Psychological first aid awareness	The community/disaster resilience program	Yes	Pre-assessment	Not at all Important	Somewhat Important	Somewhat Important	Not at all Important	Not at all Important	Somewhat Important	Somewhat Important	Somewhat Important	Increase psychosocial support for volunteers
74	Matawailevu Nalawa Ra	41 - 50 years old	Male	Community based health and first aid	5	Somewhat participated	Actively participated	Somewhat participated	Actively participated	Somewhat participated	Somewhat participated	Yes	Yes	having a proper psychosocial support system & processes Psychosocial support awareness Psychological first aid training for disaster responders	Psychological first aid training Self care and well-being training	The post disaster recovery and rehabilitation program	Yes	Pre-assessment	Somewhat Important	Somewhat Important	Not at all Important	Somewhat Important	Not at all Important	Somewhat Important	Somewhat Important	Somewhat Important	Responders to be trained on how to deal with emotional challenges of their own,
28	Tavua	51 - 60 years old	Female	Community based health and first aid;Disaster Response and Recovery;	2	Never participated	Never participated	Never participated	Never participated	Never participated	Somewhat participated	Yes	Yes	Implementing psychological first aid awareness & training as part of community resilience program	Psychological first aid awareness	The community/disaster resilience program	Yes	Pre-assessment	Important	Important	Important	Important	Important	Important	Important	Important	No
29	Tavua	51 - 60 years old	Female	Disaster Response and Recovery;Community based health and first aid;	33	Actively participated	Actively participated	Actively participated	Actively participated	Never participated	Actively participated	Yes	Yes	Implementing psychological first aid awareness & training as part of community resilience program	Psychological first aid awareness	The community/disaster resilience program	Yes	Pre-assessment	Important	Important	Important	Important	Important	Important	Important	Important	No
55	Ioane Sigarara Suva Fiji	51 - 60 years old	Male	Psychological first aid;Mental health & psychosocial support;	25	Actively participated	Actively participated	Never participated	Never participated	Never participated	Actively participated	Yes	There is no psychosocial support system	Implementing psychological first aid awareness & training as part of community resilience program	Psychological first aid training	The post disaster recovery and rehabilitation program	Yes	Post assessment	Very important	Very important	Important	Important	Important	Important	Important	Very important	Treat responders who work same shifts together to minimize cross vicarious trauma
25	Tavua...western division	51 - 60 years old	Male	Community based health and first aid;Shelter;	7	Actively participated	Actively participated	Actively participated	Actively participated	Actively participated	Somewhat participated	Yes	Yes	Psychological first aid training for disaster responders	Psychological first aid training	The post disaster recovery and rehabilitation program	Yes	Pre-assessment	Important	Important	Important	Important	Important	Important	Important	Important	Transportation
27	Tavua	51 - 60 years old	Female	Disaster Response and Recovery;Community based health and first aid;	26	Never participated	Somewhat participated	Never participated	Never participated	Never participated	Somewhat participated	Yes	Yes	Implementing psychological first aid awareness & training as part of community resilience program	Psychological first aid awareness	The community/disaster resilience program	Yes	Pre-assessment	Important	Important	Important	Important	Important	Important	Important	Important	No
59	Vanua Levu	51 - 60 years old	Male	Psychological first aid;Disaster Response and Recovery;	30	Actively participated	Actively participated	Actively participated	Somewhat participated	Actively participated	Actively participated	Yes	Yes	Implementing psychological first aid awareness & training as part of community resilience program	Psychological first aid training	The community/disaster resilience program	Yes	Pre-assessment	Very important	Very important	Very important	Very important	Very important	Very important	Very important	Very important	N/A
64	Koro Island	51 - 60 years old	Female	Community based health and first aid;Disaster Response and Recovery;	10	Somewhat participated	Somewhat participated	Somewhat participated	Actively participated	Actively participated	Somewhat participated	Yes	Yes	Implementing psychological first aid awareness & training as part of community resilience program	Psychological first aid training	The community/disaster resilience program	Yes	None	Very important	Very important	Very important	Very important	Important	Very important	Important	Very important	NA

## Sheet: wPFA Numerical value
ID	Age	Gender	Critical thinking	Integrated Problem-solving	Systems thinking	Anticipatory	Normative	Collaboration	Strategic	Self-awareness			Descriptive Analysis of Disaster Responders with PFA Training
42	16 - 30 years old	Male	2	2	2	2	2	2	2	2				StdDev	Variance	Mean	Correlation Analysis
7	16 - 30 years old	Female	4	4	3	3	4	4	4	4			Critical thinking	1.14546	1.31207	3.02041	1
8	16 - 30 years old	Female	4	4	4	4	4	4	4	4			Integrated Problem-solving	0.912405	0.832483	3.20408	0.952758
13	16 - 30 years old	Male	3	3	3	3	3	3	2	3			Systems thinking	0.964947	0.931122	3.16327	0.882801
22	16 - 30 years old	Female	3	4	4	3	4	3	4	4			Anticipatory	0.897843	0.806122	3.16327	0.827237
36	16 - 30 years old	Female	4	4	4	4	4	4	4	4			Normative	0.927197	0.859694	3.12245	0.821465
39	16 - 30 years old	Male	4	4	4	4	4	4	4	4			Collaboration	0.889279	0.790816	3.20408	0.813917
45	16 - 30 years old	Female	4	4	4	4	4	4	4	4			Strategic	0.889757	0.791667	3.14286	0.835173
46	16 - 30 years old	Female	3	3	3	3	3	3	3	3			Self-awareness	0.956983	0.915816	3.20408	0.870366
60	16 - 30 years old	Female	4	4	4	4	4	4	4	4
67	16 - 30 years old	Female	1	2	3	3	3	3	2	1
2	31 - 40 years old	Female	4	4	4	4	4	4	4	4
4	31 - 40 years old	Female	2	3	3	3	3	3	3	3
5	31 - 40 years old	Female	4	4	4	4	4	4	4	4
6	31 - 40 years old	Female	4	4	4	4	4	4	4	4			Correlation Matrix
18	31 - 40 years old	Male	3	3	4	4	4	4	4	4				Critical thinking	Integrated Problem-solving	Systems thinking	Anticipatory	Normative	Collaboration	Strategic	Self-awareness
24	31 - 40 years old	Female	4	4	4	4	4	4	4	4			Critical thinking	1
35	31 - 40 years old	Female	4	4	4	4	3	3	3	4			Integrated Problem-solving	0.952758	1
37	31 - 40 years old	Male	4	4	4	3	3	3	3	3			Systems thinking	0.882801	0.907882	1
41	31 - 40 years old	Male	4	4	4	4	3	3	3	3			Anticipatory	0.827237	0.87401	0.858319	1
44	31 - 40 years old	Male	4	4	4	4	4	4	4	4			Normative	0.821465	0.856392	0.88532	0.851385	1
54	31 - 40 years old	Female	3	3	3	3	3	4	3	4			Collaboration	0.813917	0.794919	0.882936	0.740183	0.82813	1
61	31 - 40 years old	Male	4	4	4	4	4	4	4	4			Strategic	0.835173	0.861529	0.870081	0.778638	0.862215	0.910263	1
62	31 - 40 years old	Female	4	4	4	4	4	4	4	4			Self-awareness	0.870366	0.881839	0.843031	0.760557	0.793021	0.880292	0.919266	1
72	31 - 40 years old	Female	1	2	1	3	2	1	2	2
3	41 - 50 years old	Male	3	3	3	3	3	3	3	3
15	41 - 50 years old	Male	4	4	4	4	4	4	4	4
19	41 - 50 years old	Female	2	2	2	2	2	2	2	2
32	41 - 50 years old	Male	4	4	4	4	4	4	4	4
34	41 - 50 years old	Male	4	4	4	4	4	4	4	4
43	41 - 50 years old	Male	3	3	3	3	3	3	3	2
49	41 - 50 years old	Female	3	3	3	3	3	3	3	3
57	41 - 50 years old	Female	1	1	1	1	1	1	1	1
58	41 - 50 years old	Female	3	3	3	2	3	4	4	4
63	41 - 50 years old	Male	4	4	4	4	4	4	4	4
66	41 - 50 years old	Male	1	1	2	1	2	3	2	2
68	41 - 50 years old	Male	1	2	2	2	1	3	3	3
69	41 - 50 years old	Male	1	2	2	2	3	2	2	2
70	41 - 50 years old	Male	1	2	2	3	2	2	2	2
71	41 - 50 years old	Female	1	2	1	2	2	1	1	1
73	41 - 50 years old	Female	1	2	2	1	1	2	2	2
74	41 - 50 years old	Male	2	2	1	2	1	2	2	2
28	51 - 60 years old	Female	3	3	3	3	3	3	3	3
29	51 - 60 years old	Female	3	3	3	3	3	3	3	3
55	51 - 60 years old	Male	4	4	3	3	3	3	3	4
25	51 - 60 years old	Male	3	3	3	3	3	3	3	3
27	51 - 60 years old	Female	3	3	3	3	3	3	3	3
59	51 - 60 years old	Male	4	4	4	4	4	4	4	4
64	51 - 60 years old	Female	4	4	4	4	3	4	3	4
Mean Av			3.02041	3.20408	3.16327	3.16327	3.12245	3.20408	3.14286	3.20408
			4	3	2	1
			Very Important	Important	Somewhat Important	Not at all Important

## Sheet: Gender wPFA
ID	Age	Gender	How long have you been a disaster first responder?			Gender	Age (years)	Extremum points for the years of experience	Midpoint				Minimum	Midpoint	Maximum
42	16 - 30 years old	Male	4			Female	16 - 30 years old	1 - 13 years	7				1	7	13
7	16 - 30 years old	Female	3				31 - 40 years old	3 - 10 years	6.5				3	6.5	10
8	16 - 30 years old	Female	2.5				41 - 50 years old	1 - 7 years	4				1	4	7
13	16 - 30 years old	Male	5				51 - 60 years old	2 - 33 years	17.5				2	17.5	33
22	16 - 30 years old	Female	13			Male	16 - 30 years old	3 - 5 years	4				3	4	5
36	16 - 30 years old	Female	3				31 - 40 years old	3 - 8 years	5.5				3	5.5	8
39	16 - 30 years old	Male	3				41 - 50 years old	2 - 16 years	9				2	9	16
45	16 - 30 years old	Female	6				51 - 60 years old	7 - 30 years	18.5				7	18.5	30
46	16 - 30 years old	Female	2
60	16 - 30 years old	Female	5
67	16 - 30 years old	Female	1
2	31 - 40 years old	Female	3
4	31 - 40 years old	Female	6
5	31 - 40 years old	Female	3
6	31 - 40 years old	Female	3
18	31 - 40 years old	Male	8
24	31 - 40 years old	Female	5
35	31 - 40 years old	Female	3
37	31 - 40 years old	Male	5
41	31 - 40 years old	Male	3
44	31 - 40 years old	Male	6
54	31 - 40 years old	Female	5
61	31 - 40 years old	Male	3
62	31 - 40 years old	Female	10
72	31 - 40 years old	Female	5
3	41 - 50 years old	Male	2
15	41 - 50 years old	Male	4
19	41 - 50 years old	Female	7
32	41 - 50 years old	Male	2
34	41 - 50 years old	Male	3
43	41 - 50 years old	Male	7
49	41 - 50 years old	Female	5
57	41 - 50 years old	Female	3
58	41 - 50 years old	Female	1
63	41 - 50 years old	Male	16
66	41 - 50 years old	Male	5
68	41 - 50 years old	Male	3
69	41 - 50 years old	Male	2
70	41 - 50 years old	Male	2
71	41 - 50 years old	Female	1
73	41 - 50 years old	Female	4
74	41 - 50 years old	Male	5
28	51 - 60 years old	Female	2
29	51 - 60 years old	Female	33
55	51 - 60 years old	Male	25
25	51 - 60 years old	Male	7
27	51 - 60 years old	Female	26
59	51 - 60 years old	Male	30
64	51 - 60 years old	Female	10

## Sheet: Competencies & PFA
ID	Age	Gender	Critical thinking	Integrated Problem-solving	Systems thinking	Anticipatory	Normative	Collaboration	Strategic	Self-awareness		Disaster Responders Trained in PFA
42	16 - 30 years old	Male	Somewhat important	Somewhat important	Somewhat important	Somewhat important	Somewhat important	Somewhat important	Somewhat important	Somewhat important		Category	Very Important	Important	Somewhat Important	Not at all Important			Very Important	Important	Somewhat Important	Not at all Important
7	16 - 30 years old	Female	Very important	Very important	Important	Important	Very important	Very important	Very important	Very important		Critical thinking	23	13	4	9	49		23	13	4	9
8	16 - 30 years old	Female	Very important	Very important	Very important	Very important	Very important	Very important	Very important	Very important		Integrated Problem-solving	24	13	10	2			24	13	10	2
13	16 - 30 years old	Male	Important	Important	Important	Important	Important	Important	Somewhat important	Important		Systems thinking	23	15	7	4			23	15	7	4
22	16 - 30 years old	Female	Important	Very important	Very important	Important	Very important	Important	Very important	Very important		Anticipatory	21	18	7	3			21	18	7	3
36	16 - 30 years old	Female	Very important	Very important	Very important	Very important	Very important	Very important	Very important	Very important		Normative	20	19	6	4			20	19	6	4
39	16 - 30 years old	Male	Very important	Very important	Very important	Very important	Very important	Very important	Very important	Very important		Collaboration	22	18	6	3			22	18	6	3
45	16 - 30 years old	Female	Very important	Very important	Very important	Very important	Very important	Very important	Very important	Very important		Strategic	21	16	10	2			21	16	10	2
46	16 - 30 years old	Female	Important	Important	Important	Important	Important	Important	Important	Important		Self-awareness	25	12	9	3			25	12	9	3
60	16 - 30 years old	Female	Very important	Very important	Very important	Very important	Very important	Very important	Very important	Very important
67	16 - 30 years old	Female	Not at all Important	Somewhat Important	Important	Important	Important	Important	Somewhat Important	Not at all Important		(critical thinking against other competencies)	0.81213
2	31 - 40 years old	Female	Very important	Very important	Very important	Very important	Very important	Very important	Very important	Very important			0.909635
4	31 - 40 years old	Female	Somewhat important	Important	Important	Important	Important	Important	Important	Important			0.824611
5	31 - 40 years old	Female	Very important	Very important	Very important	Very important	Very important	Very important	Very important	Very important			0.819204
6	31 - 40 years old	Female	Very important	Very important	Very important	Very important	Very important	Very important	Very important	Very important			0.859766
18	31 - 40 years old	Male	Important	Important	Very important	Very important	Very important	Very important	Very important	Very important			0.752299
24	31 - 40 years old	Female	Very important	Very important	Very important	Very important	Very important	Very important	Very important	Very important			0.863103
35	31 - 40 years old	Female	Very important	Very important	Very important	Very important	Important	Important	Important	Very important
37	31 - 40 years old	Male	Very important	Very important	Very important	Important	Important	Important	Important	Important
41	31 - 40 years old	Male	Very important	Very important	Very important	Very important	Important	Important	Important	Important
44	31 - 40 years old	Male	Very important	Very important	Very important	Very important	Very important	Very important	Very important	Very important
54	31 - 40 years old	Female	Important	Important	Important	Important	Important	Very important	Important	Very important
61	31 - 40 years old	Male	Very important	Very important	Very important	Very important	Very important	Very important	Very important	Very important
62	31 - 40 years old	Female	Very important	Very important	Very important	Very important	Very important	Very important	Very important	Very important
72	31 - 40 years old	Female	Not at all Important	Somewhat Important	Not at all Important	Important	Somewhat Important	Not at all Important	Somewhat Important	Somewhat Important
3	41 - 50 years old	Male	Important	Important	Important	Important	Important	Important	Important	Important
15	41 - 50 years old	Male	Very important	Very important	Very important	Very important	Very important	Very important	Very important	Very important
19	41 - 50 years old	Female	Somewhat important	Somewhat important	Somewhat important	Somewhat important	Somewhat important	Somewhat important	Somewhat important	Somewhat important
32	41 - 50 years old	Male	Very important	Very important	Very important	Very important	Very important	Very important	Very important	Very important
34	41 - 50 years old	Male	Very important	Very important	Very important	Very important	Very important	Very important	Very important	Very important
43	41 - 50 years old	Male	Important	Important	Important	Important	Important	Important	Important	Somewhat important
49	41 - 50 years old	Female	Important	Important	Important	Important	Important	Important	Important	Important
57	41 - 50 years old	Female	Not at all important	Not at all important	Not at all important	Not at all important	Not at all important	Not at all important	Not at all important	Not at all important
58	41 - 50 years old	Female	Important	Important	Important	Somewhat important	Important	Very important	Very important	Very important
63	41 - 50 years old	Male	Very important	Very important	Very important	Very important	Very important	Very important	Very important	Very important
66	41 - 50 years old	Male	Not at all Important	Not at all Important	Somewhat Important	Not at all Important	Somewhat Important	Important	Somewhat Important	Somewhat Important
68	41 - 50 years old	Male	Not at all Important	Somewhat Important	Somewhat Important	Somewhat Important	Not at all Important	Important	Important	Important
69	41 - 50 years old	Male	Not at all Important	Somewhat Important	Somewhat Important	Somewhat Important	Important	Somewhat Important	Somewhat Important	Somewhat Important
70	41 - 50 years old	Male	Not at all Important	Somewhat Important	Somewhat Important	Important	Somewhat Important	Somewhat Important	Somewhat Important	Somewhat Important
71	41 - 50 years old	Female	Not at all Important	Somewhat Important	Not at all Important	Somewhat Important	Somewhat Important	Not at all Important	Not at all Important	Not at all Important
73	41 - 50 years old	Female	Not at all Important	Somewhat Important	Somewhat Important	Not at all Important	Not at all Important	Somewhat Important	Somewhat Important	Somewhat Important
74	41 - 50 years old	Male	Somewhat Important	Somewhat Important	Not at all Important	Somewhat Important	Not at all Important	Somewhat Important	Somewhat Important	Somewhat Important
28	51 - 60 years old	Female	Important	Important	Important	Important	Important	Important	Important	Important
29	51 - 60 years old	Female	Important	Important	Important	Important	Important	Important	Important	Important
55	51 - 60 years old	Male	Very important	Very important	Important	Important	Important	Important	Important	Very important
25	51 - 60 years old	Male	Important	Important	Important	Important	Important	Important	Important	Important
27	51 - 60 years old	Female	Important	Important	Important	Important	Important	Important	Important	Important
59	51 - 60 years old	Male	Very important	Very important	Very important	Very important	Very important	Very important	Very important	Very important
64	51 - 60 years old	Female	Very important	Very important	Very important	Very important	Important	Very important	Important	Very important

## Sheet: Pearson Correlation
	Age (years)	Year Exp	Categories	4	3	2	1
				Very Important	Important	Somewhat Important	Not at all Important					Age	Year Exp	Very Important	Important	Somewhat Important	Not at all Important
	16-30 years old	1.0 - 13 yrs	Critical Thinking	6	3	1	1					23	7	51	24	11	2
			Integrated Problem-solving	7	2	2	0					35.5	6.5	76	28	5	3
			Systems thinking	6	4	1	0					45.5	8.5	35	33	43	25
			Anticipatory	5	5	1	0					55.5	17.5	17	39	0	0
			Normative	7	3	1	0					wPFA	nPFA
			Collaboration	6	4	1	0			Age	Very Important	-0.699732	0.883208
			Strategic	7	1	3	0				Important	0.989787	-0.359493
			Self-awareness	7	2	1	1				Somewhat Important	0.0425714	-0.276991
				51	24	11	2				Not at all Important	0.191602	#DIV/0!
	31-40	3.0 - 10	Critical Thinking	10	2	1	1
			Integrated Problem-solving	10	3	1	0			Year Exp	Very Important	-0.830786	-0.778553
			Systems thinking	11	2	0	1				Important	0.883208	-0.133557
			Anticipatory	10	4	0	0				Somewhat Important	-0.359493	-0.156013
			Normative	8	5	1	0				Not at all Important	-0.276991	#DIV/0!
			Collaboration	9	4	0	1
			Strategic	8	5	1	0
			Self-awareness	10	3	1	0
				76	28	5	3
	41-50	1.0 - 16	Critical Thinking	4	4	2	7
			Integrated Problem-solving	4	4	7	2
			Systems thinking	4	4	6	3
			Anticipatory	4	4	6	3
			Normative	4	5	4	4
			Collaboration	5	5	5	2
			Strategic	5	4	6	2
			Self-awareness	5	3	7	2
				35	33	43	25
	51-60	2.0 - 33	Critical Thinking	3	4	0	0
			Integrated Problem-solving	3	4	0	0
			Systems thinking	2	5	0	0
			Anticipatory	2	5	0	0
			Normative	1	6	0	0
			Collaboration	2	5	0	0
			Strategic	1	6	0	0
			Self-awareness	3	4	0	0
				17	39	0	0

## Sheet: 16-30 wPFA
ID	Age	Gender	Critical thinking	Integrated Problem-solving	Systems thinking	Anticipatory	Normative	Collaboration	Strategic	Self-awareness	How long have you been a disaster first responder?		Age (years)	Year Exp	Categories	4	3	2	1
42	16 - 30 years old	Male	Somewhat important	Somewhat important	Somewhat important	Somewhat important	Somewhat important	Somewhat important	Somewhat important	Somewhat important	4					Very Important	Important	Somewhat Important	Not at all Important
7	16 - 30 years old	Female	Very important	Very important	Important	Important	Very important	Very important	Very important	Very important	3		16-30 years old	1.0 - 13 yrs	Critical Thinking	6	3	1	1	11
8	16 - 30 years old	Female	Very important	Very important	Very important	Very important	Very important	Very important	Very important	Very important	2.5				Integrated Problem-solving	7	2	2	0	11
13	16 - 30 years old	Male	Important	Important	Important	Important	Important	Important	Somewhat important	Important	5				Systems thinking	6	4	1	0	11
22	16 - 30 years old	Female	Important	Very important	Very important	Important	Very important	Important	Very important	Very important	13				Anticipatory	5	5	1	0	11
36	16 - 30 years old	Female	Very important	Very important	Very important	Very important	Very important	Very important	Very important	Very important	3				Normative	7	3	1	0	11
39	16 - 30 years old	Male	Very important	Very important	Very important	Very important	Very important	Very important	Very important	Very important	3				Collaboration	6	4	1	0	11
45	16 - 30 years old	Female	Very important	Very important	Very important	Very important	Very important	Very important	Very important	Very important	6				Strategic	7	1	3	0	11
46	16 - 30 years old	Female	Important	Important	Important	Important	Important	Important	Important	Important	2				Self-awareness	7	2	1	1	11
60	16 - 30 years old	Female	Very important	Very important	Very important	Very important	Very important	Very important	Very important	Very important	5
67	16 - 30 years old	Female	Not at all Important	Somewhat Important	Important	Important	Important	Important	Somewhat Important	Not at all Important	1

## Sheet: 31-40 wPFA
ID	Age	Gender	Critical thinking	Integrated Problem-solving	Systems thinking	Anticipatory	Normative	Collaboration	Strategic	Self-awareness	How long have you been a disaster first responder?		Age	Year Exp	Categories	4	3	2	1
2	31 - 40 years old	Female	Very important	Very important	Very important	Very important	Very important	Very important	Very important	Very important	3					Very Important	Important	Somewhat Important	Not at all Important
4	31 - 40 years old	Female	Somewhat important	Important	Important	Important	Important	Important	Important	Important	6		31-40	3.0 - 10	Critical Thinking	10	2	1	1	14
5	31 - 40 years old	Female	Very important	Very important	Very important	Very important	Very important	Very important	Very important	Very important	3				Integrated Problem-solving	10	3	1	0	14
6	31 - 40 years old	Female	Very important	Very important	Very important	Very important	Very important	Very important	Very important	Very important	3				Systems thinking	11	2	0	1	14
18	31 - 40 years old	Male	Important	Important	Very important	Very important	Very important	Very important	Very important	Very important	8				Anticipatory	10	4	0	0	14
24	31 - 40 years old	Female	Very important	Very important	Very important	Very important	Very important	Very important	Very important	Very important	5				Normative	8	5	1	0	14
35	31 - 40 years old	Female	Very important	Very important	Very important	Very important	Important	Important	Important	Very important	3				Collaboration	9	4	0	1	14
37	31 - 40 years old	Male	Very important	Very important	Very important	Important	Important	Important	Important	Important	5				Strategic	8	5	1	0	14
41	31 - 40 years old	Male	Very important	Very important	Very important	Very important	Important	Important	Important	Important	3				Self-awareness	10	3	1	0	14
44	31 - 40 years old	Male	Very important	Very important	Very important	Very important	Very important	Very important	Very important	Very important	6
54	31 - 40 years old	Female	Important	Important	Important	Important	Important	Very important	Important	Very important	5
61	31 - 40 years old	Male	Very important	Very important	Very important	Very important	Very important	Very important	Very important	Very important	3
62	31 - 40 years old	Female	Very important	Very important	Very important	Very important	Very important	Very important	Very important	Very important	10
72	31 - 40 years old	Female	Not at all Important	Somewhat Important	Not at all Important	Important	Somewhat Important	Not at all Important	Somewhat Important	Somewhat Important	5

## Sheet: 41-50 wPFA
ID	Age	Gender	Critical thinking	Integrated Problem-solving	Systems thinking	Anticipatory	Normative	Collaboration	Strategic	Self-awareness	How long have you been a disaster first responder?		Age	Year Exp	Categories	4	3	2	1
3	41 - 50 years old	Male	Important	Important	Important	Important	Important	Important	Important	Important	2					Very Important	Important	Somewhat Important	Not at all Important
15	41 - 50 years old	Male	Very important	Very important	Very important	Very important	Very important	Very important	Very important	Very important	4		41-50	1.0 - 16	Critical Thinking	4	4	2	7	17
19	41 - 50 years old	Female	Somewhat important	Somewhat important	Somewhat important	Somewhat important	Somewhat important	Somewhat important	Somewhat important	Somewhat important	7				Integrated Problem-solving	4	4	7	2	17
32	41 - 50 years old	Male	Very important	Very important	Very important	Very important	Very important	Very important	Very important	Very important	2				Systems thinking	4	4	6	3	17
34	41 - 50 years old	Male	Very important	Very important	Very important	Very important	Very important	Very important	Very important	Very important	3				Anticipatory	4	4	6	3	17
43	41 - 50 years old	Male	Important	Important	Important	Important	Important	Important	Important	Somewhat important	7				Normative	4	5	4	4	17
49	41 - 50 years old	Female	Important	Important	Important	Important	Important	Important	Important	Important	5				Collaboration	5	5	5	2	17
57	41 - 50 years old	Female	Not at all important	Not at all important	Not at all important	Not at all important	Not at all important	Not at all important	Not at all important	Not at all important	3				Strategic	5	4	6	2	17
58	41 - 50 years old	Female	Important	Important	Important	Somewhat important	Important	Very important	Very important	Very important	1				Self-awareness	5	3	7	2	17
63	41 - 50 years old	Male	Very important	Very important	Very important	Very important	Very important	Very important	Very important	Very important	16
66	41 - 50 years old	Male	Not at all Important	Not at all Important	Somewhat Important	Not at all Important	Somewhat Important	Important	Somewhat Important	Somewhat Important	5
68	41 - 50 years old	Male	Not at all Important	Somewhat Important	Somewhat Important	Somewhat Important	Not at all Important	Important	Important	Important	3
69	41 - 50 years old	Male	Not at all Important	Somewhat Important	Somewhat Important	Somewhat Important	Important	Somewhat Important	Somewhat Important	Somewhat Important	2
70	41 - 50 years old	Male	Not at all Important	Somewhat Important	Somewhat Important	Important	Somewhat Important	Somewhat Important	Somewhat Important	Somewhat Important	2
71	41 - 50 years old	Female	Not at all Important	Somewhat Important	Not at all Important	Somewhat Important	Somewhat Important	Not at all Important	Not at all Important	Not at all Important	1
73	41 - 50 years old	Female	Not at all Important	Somewhat Important	Somewhat Important	Not at all Important	Not at all Important	Somewhat Important	Somewhat Important	Somewhat Important	4
74	41 - 50 years old	Male	Somewhat Important	Somewhat Important	Not at all Important	Somewhat Important	Not at all Important	Somewhat Important	Somewhat Important	Somewhat Important	5

## Sheet: 51-60 wPFA
ID	Age	Gender	Critical thinking	Integrated Problem-solving	Systems thinking	Anticipatory	Normative	Collaboration	Strategic	Self-awareness	How long have you been a disaster first responder?		Age	Year Exp	Categories	4	3	2	1
28	51 - 60 years old	Female	Important	Important	Important	Important	Important	Important	Important	Important	2					Very Important	Important	Somewhat Important	Not at all Important
29	51 - 60 years old	Female	Important	Important	Important	Important	Important	Important	Important	Important	33		51-60	2.0 - 33	Critical Thinking	3	4	0	0	7
55	51 - 60 years old	Male	Very important	Very important	Important	Important	Important	Important	Important	Very important	25				Integrated Problem-solving	3	4	0	0	7
25	51 - 60 years old	Male	Important	Important	Important	Important	Important	Important	Important	Important	7				Systems thinking	2	5	0	0	7
27	51 - 60 years old	Female	Important	Important	Important	Important	Important	Important	Important	Important	26				Anticipatory	2	5	0	0	7
59	51 - 60 years old	Male	Very important	Very important	Very important	Very important	Very important	Very important	Very important	Very important	30				Normative	1	6	0	0	7
64	51 - 60 years old	Female	Very important	Very important	Very important	Very important	Important	Very important	Important	Very important	10				Collaboration	2	5	0	0	7
															Strategic	1	6	0	0	7
															Self-awareness	3	4	0	0	7

## Sheet: Responders with no PFA Training
ID	Name the city, town, area, division, community or province you respond under?	Age	Gender	What is your area of volunteerism or area of emergency response?	How long have you been a disaster first responder?	Climate Disaster	Natural Disaster	Health Pandemic	Health Epidemic	WASH	Psychosocial support (PSS/PFA)	Do you think psychological first aid skills and knowledge are essential to be acquired by disaster responders?	Do you find the current psychosocial support system to be effective in your organization?	How can we make the psychosocial support more productive and active?	Did you receive any psychosocial support awareness or training?	What was the psychosocial support or psychological first aid part of?	Was the training - knowledge and skills sufficient enough for you to be able to respond to disaster emergencies?	Did you participate in any assessment for psychological first aid training?	Critical thinking	Integrated Problem-solving	Systems thinking	Anticipatory	Normative	Collaboration	Strategic	Self-awareness	Would like to highlight any challenges or issues you think needs to be addressed as a disaster first responders?
23	Bangladesh, tavua	16 - 30 years old	Female	Disaster Resilience (DRR & DRM, Climate change);Disaster Response and Recovery;	1	Actively participated	Actively participated	Actively participated	Actively participated	Never participated	Never participated	Yes	Yes	Psychological first aid training for disaster responders	None	I have not attended yet.	Did not attend the training or awareness	None	Important	Very important	Very important	Important	Important	Important	Very important	Very important	Noo
9	Tavua	16 - 30 years old	Female	Pandemic response (e.g. COVID-19;Disaster Response and Recovery;	14	Actively participated	Actively participated	Actively participated	Somewhat participated	Actively participated	Somewhat participated	Yes	Yes	Psychological first aid training for disaster responders	I am interested in attending	The community/disaster resilience program	Yes	Pre-assessment	Very important	Very important	Very important	Very important	Very important	Very important	Very important	Very important	Teach volunteers how to correctly fill assessment form.
11	Tavua	16 - 30 years old	Male	Disaster Response and Recovery;Logistics;	12	Actively participated	Actively participated	Somewhat participated	Somewhat participated	Somewhat participated	Never participated	Yes	Yes	Psychological first aid training for disaster responders	I am interested in attending	I have not attended yet.	Did not attend the training or awareness	None	Very important	Very important	Very important	Very important	Very important	Very important	Very important	Very important	More knowledge should be dispensed to first responders.
20	Taveuni,Cakaudrove,Suva,Fiji.	16 - 30 years old	Male	Logistics;Human Resources and Finance;	2	Never participated	Never participated	Somewhat participated	Somewhat participated	Never participated	Never participated	Yes	There is no psychosocial support system	Implementing psychological first aid awareness & training as part of community resilience program	I am interested in attending	I have not attended yet.	Did not attend the training or awareness	None	Very important	Very important	Very important	Very important	Very important	Very important	Very important	Very important	N/A
30	SEAQAQA	16 - 30 years old	Male	Emergency coordination, administration work, Data management;Community based health and first aid;	3	Somewhat participated	Actively participated	Actively participated	Actively participated	Actively participated	Actively participated	Yes	Yes	Psychological first aid training for disaster responders	I am interested in attending	I have not attended yet.	Did not attend the training or awareness	None	Very important	Very important	Very important	Very important	Very important	Very important	Very important	Very important	volunteers needs to be traine in psuchological first aid
48	Sigatoka Branch	16 - 30 years old	Male	Disaster Response and Recovery;Community based health and first aid;	3	Somewhat participated	Actively participated	Somewhat participated	Somewhat participated	Somewhat participated	Somewhat participated	Yes	Yes	Implementing psychological first aid awareness & training as part of community resilience program	I am interested in attending	I have not attended yet.	Did not attend the training or awareness	None	Very important	Very important	Very important	Very important	Very important	Very important	Very important	Very important	First responders should be very clear on how they communicate with each other
50	Tavua	16 - 30 years old	Male	Disaster Resilience (DRR & DRM, Climate change);Emergency hospital;	0.5	Somewhat participated	Somewhat participated	Somewhat participated	Somewhat participated	Somewhat participated	Somewhat participated	Yes	Yes	Psychological first aid training for disaster responders	None	I have not attended yet.	No	None	Very important	Very important	Very important	Very important	Very important	Very important	Very important	Very important	N/A
33	Lautoka District in the Western Division	31 - 40 years old	Female	Disaster Response and Recovery;Protection, gender and inclusion & social protection;	7	Somewhat participated	Actively participated	Actively participated	Actively participated	Somewhat participated	Never participated	Yes	Yes	Psychological first aid training for disaster responders	I am interested in attending	The post disaster recovery and rehabilitation program	Did not attend the training or awareness	None	Very important	Very important	Very important	Very important	Very important	Very important	Very important	Very important	NA
38	Suva City	31 - 40 years old	Male	Disaster Response and Recovery;Emergency coordination, administration work, Data management;	6	Actively participated	Actively participated	Actively participated	Actively participated	Actively participated	Actively participated	Yes	Yes	Psychological first aid training for disaster responders	I am interested in attending	The post disaster recovery and rehabilitation program	Yes	Post assessment	Very important	Very important	Very important	Very important	Very important	Very important	Very important	Very important	N/A
40	Ba Town Western	31 - 40 years old	Male	Disaster Response and Recovery;Community based health and first aid;	5	Actively participated	Actively participated	Actively participated	Actively participated	Actively participated	Actively participated	Yes	Yes	Establishing tools on referral systems	I am interested in attending	The community/disaster resilience program	Yes	Pre-assessment	Important	Very important	Very important	Very important	Very important	Very important	Very important	Very important	Well equiped with knowledge.
51	Rakiraki, Western Dicvision.	31 - 40 years old	Female	Disaster Resilience (DRR & DRM, Climate change);Community based health and first aid;	6	Actively participated	Actively participated	Actively participated	Actively participated	Somewhat participated	Never participated	Yes	There is no psychosocial support system	Psychological first aid training for disaster responders	None	The post disaster recovery and rehabilitation program	No	Pre-assessment	Important	Important	Important	Somewhat important	Somewhat important	Important	Somewhat important	Somewhat important	To ɓe well aware or well versed in responding when deployed in tk the field.
52	Suva	31 - 40 years old	Male	Community based health and first aid;Psychological first aid;	13	Somewhat participated	Actively participated	Actively participated	Actively participated	Never participated	Actively participated	Yes	No	Implementing psychological first aid awareness & training as part of community resilience program	I am interested in attending	The community/disaster resilience program	Yes	Pre-assessment	Important	Important	Important	Important	Important	Important	Important	Important	Continuous awareness is needed to keep the skill and knowledge fresh.
53	Seaqaqa	31 - 40 years old	Female	Pandemic response (e.g. COVID-19;Disaster Resilience (DRR & DRM, Climate change);	1	Never participated	Never participated	Never participated	Never participated	Never participated	Never participated	Yes	Yes	Strengthening psychosocial support structure of vulnerable communities	I am interested in attending	I have not attended yet.	Did not attend the training or awareness	Post assessment	Very important	Very important	Very important	Very important	Important	Very important	Very important	Very important	Yes.
56	Navakawau, Vuna, Taveuni, Fiji Island.	31 - 40 years old	Female	Community based health and first aid;Disaster Response and Recovery;	4	Never participated	Somewhat participated	Actively participated	Actively participated	Actively participated	Somewhat participated	Yes	There is no psychosocial support system	Implementing psychological first aid awareness & training as part of community resilience program	None	I have not attended yet.	Did not attend the training or awareness	None	Very important	Very important	Very important	Very important	Very important	Very important	Very important	Very important	Less Manpower, No office space nor EOC.
10	Northern Division, Fiji Ilands.	41 - 50 years old	Male	Disaster Resilience (DRR & DRM, Climate change);Disaster Response and Recovery;	5	Somewhat participated	Somewhat participated	Somewhat participated	Somewhat participated	Somewhat participated	Somewhat participated	Yes	No	Implementing psychological first aid awareness & training as part of community resilience program	None	I have not attended yet.	Did not attend the training or awareness	None	Very important	Very important	Very important	Very important	Very important	Very important	Very important	Very important	Being mindful of the general situation of the person, his livelihood, family support system and current location in relation to relevent key service providers.
12	Tavua Town	41 - 50 years old	Female	Logistics;Human Resources and Finance;	3	Somewhat participated	Somewhat participated	Somewhat participated	Somewhat participated	Never participated	Never participated	Yes	There is no psychosocial support system	Psychological first aid training for disaster responders	None	I have not attended yet.	Did not attend the training or awareness	None	Important	Important	Important	Important	Important	Important	Important	Important	None
16	Tavua, Western Division, Fiji	41 - 50 years old	Male	Disaster Response and Recovery;Community based health and first aid;	26	Somewhat participated	Actively participated	Somewhat participated	Somewhat participated	Actively participated	Somewhat participated	Yes	No	Psychological first aid training for disaster responders	None	The post disaster recovery and rehabilitation program	No	None	Important	Important	Important	Important	Important	Important	Important	Important	Lack of training
26	BA PROVINCE	41 - 50 years old	Female	Community based health and first aid;Disaster Response and Recovery;	5	Actively participated	Actively participated	Actively participated	Actively participated	Actively participated	Actively participated	Yes	Yes	Implementing psychological first aid awareness & training as part of community resilience program	I am interested in attending	The community/disaster resilience program	Yes	Pre-assessment	Important	Very important	Very important	Very important	Very important	Very important	Very important	Very important	Some ADVISORY not RESPOND to accompany us because they are witness to the community. Network
47	Seaqaqa	41 - 50 years old	Female	Epidemic control;Disaster Response and Recovery;	1	Never participated	Somewhat participated	Somewhat participated	Never participated	Never participated	Never participated	Yes	There is no psychosocial support system	Psychological first aid training for disaster responders	I am interested in attending	I have not attended yet.	Did not attend the training or awareness	None	Very important	Very important	Very important	Very important	Very important	Very important	Very important	Very important	Be also trained on psychological first aiders as this is one of the greatest need as disaster respondents
65	Burenitu Nalawa Ra	41 - 50 years old	Female	Community based health and first aid	2	Somewhat participated	Never participated	Never participated	Somewhat participated	Actively participated	Somewhat participated	Yes	Yes	Psychological first aid training for disaster responders Psychosocial support awareness having a proper psychosocial support system & processes Establishing tools on referral systems Strengthening psychosocial support structure of vulnerable communities Implementing psychological first aid awareness & training as part of community resilience program	None	The community/disaster resilience program	Yes	None	Not at all Important	Not at all Important	Not at all Important	Not at all Important	Somewhat Important	Not at all Important	Very Important	Not at all Important	awareness on mental health
1	Kia Island	51 - 60 years old	Female	Community based health and first aid;Pandemic response (e.g. COVID-19;	4	Somewhat participated	Actively participated	Actively participated	Actively participated	Actively participated	Never participated	Yes	There is no psychosocial support system	Implementing psychological first aid awareness & training as part of community resilience program	None	I have not attended yet.	Did not attend the training or awareness	None	Very important	Very important	Very important	Very important	Very important	Very important	Very important	Very important	Challenges us that the psychological first aid aspect is not met. We were able to restore non food items to somewhat build on but did not follow up.
14	Tavua	51 - 60 years old	Female	Pandemic response (e.g. COVID-19;Community based health and first aid;	2	Somewhat participated	Never participated	Somewhat participated	Somewhat participated	Actively participated	Never participated	Yes	No	Psychological first aid training for disaster responders	None	The community/disaster resilience program	Did not attend the training or awareness	None	Somewhat important	Somewhat important	Somewhat important	Somewhat important	Somewhat important	Somewhat important	Somewhat important	Somewhat important	Trainers to be well trained first.
17	Tavua	51 - 60 years old	Female	Disaster Response and Recovery;Community based health and first aid;	0.5	Somewhat participated	Actively participated	Never participated	Never participated	Never participated	Never participated	No	Yes	Implementing psychological first aid awareness & training as part of community resilience program	I am interested in attending	I have not attended yet.	Did not attend the training or awareness	None	Important	Important	Important	Important	Important	Important	Important	Important	Safety challenges and more importantly reaching out to the needy assp
21	Tavua	51 - 60 years old	Female	Logistics;Human Resources and Finance;	0.5	Never participated	Never participated	Never participated	Never participated	Never participated	Never participated	Yes	There is no psychosocial support system	Psychosocial support awareness	None	I have not attended yet.	Did not attend the training or awareness	None	Important	Important	Important	Important	Important	Important	Important	Important	Training
31	Seaqaqa branch, Macuata	51 - 60 years old	Male	Disaster Response and Recovery;Disaster Resilience (DRR & DRM, Climate change);	0.5	Somewhat participated	Never participated	Somewhat participated	Somewhat participated	Never participated	Never participated	Yes	There is no psychosocial support system	Implementing psychological first aid awareness & training as part of community resilience program	None	I have not attended yet.	Did not attend the training or awareness	None	Important	Important	Important	Important	Very important	Very important	Important	Very important	Be prompted, Good advisor, Be helpful.

[truncated: 8 more sheets: nPFA Numerical Value, Gender nPFA, Competencies & no PFA, Pearson correlation nPFA, 16-30 nPFA, 31-40 nPFA, 41-50 nPFA, 51-60 nPFA]
