# Supplementary material for: Assessing the role of sustainability competencies in enhancing psychological first aid effectiveness for disaster responders in Fiji
Source: Front Public Health. 2024 Jun 26;12:1349342. doi: 10.3389/fpubh.2024.1349342 (PMC11234834; doi:10.3389/fpubh.2024.1349342)
Supplement: Supplementary file 2 [file Table_2.xlsx]

## Sheet: Python code
	import pandas as pd
	import numpy as np
	from scipy import stats
	import statsmodels.api as sm
	import xlsxwriter
	# Load the CSV file
	df = pd.read_csv('dataset1.csv')
	df.head()
	# Assuming 'df' is your DataFrame after loading 'dataset1.csv'
	# Perform calculations
	# Dropping non-numerical columns for specific calculations
	numerical_df = df.select_dtypes(include=['int64', 'float64'])
	# Calculating mean, standard deviation, and variance
	mean_values = numerical_df.mean()
	std_dev_values = numerical_df.std()
	variance_values = numerical_df.var()
	# Calculating mid-point (median)
	mid_point = numerical_df.median()
	# Calculating correlation matrix
	correlation_matrix = numerical_df.corr()
	# Descriptive analysis
	descriptive_analysis = numerical_df.describe()
	# For t-statistics and p-values, let's assume comparing each numerical column against each other
	# Initialize DataFrame to store t-statistics and p-values
	t_stats_df = pd.DataFrame(index=numerical_df.columns, columns=numerical_df.columns)
	p_values_df = pd.DataFrame(index=numerical_df.columns, columns=numerical_df.columns)
	for column1 in numerical_df.columns:
	for column2 in numerical_df.columns:
	if column1 != column2:
	t_stat, p_value = stats.ttest_ind(numerical_df[column1], numerical_df[column2], nan_policy='omit')
	t_stats_df.loc[column1, column2] = t_stat
	p_values_df.loc[column1, column2] = p_value
	else:
	t_stats_df.loc[column1, column2] = np.nan
	p_values_df.loc[column1, column2] = np.nan
	# Preparing Excel writer to save results into different sheets
	output_file_path = 'analysis_results1.xlsx'
	with pd.ExcelWriter(output_file_path, engine='xlsxwriter') as writer:
	mean_values.to_excel(writer, sheet_name='Mean')
	std_dev_values.to_excel(writer, sheet_name='Standard Deviation')
	variance_values.to_excel(writer, sheet_name='Variance')
	mid_point.to_excel(writer, sheet_name='Mid-Point')
	correlation_matrix.to_excel(writer, sheet_name='Correlation Matrix')
	descriptive_analysis.to_excel(writer, sheet_name='Descriptive Analysis')
	t_stats_df.to_excel(writer, sheet_name='T-Statistics')
	p_values_df.to_excel(writer, sheet_name='P-Values')

## Sheet: Mean
	0
Critical thinking	3.66667
Integrated Problem-solving	3.73333
Systems thinking	3.73333
Anticipatory	3.66667
Normative	3.66667
Collaboration	3.73333
Strategic	3.73333
Self-awareness	3.8

## Sheet: Standard Deviation
	0
Critical thinking	0.48795
Integrated Problem-solving	0.457738
Systems thinking	0.457738
Anticipatory	0.48795
Normative	0.48795
Collaboration	0.457738
Strategic	0.457738
Self-awareness	0.414039

## Sheet: Variance
	0
Critical thinking	0.238095
Integrated Problem-solving	0.209524
Systems thinking	0.209524
Anticipatory	0.238095
Normative	0.238095
Collaboration	0.209524
Strategic	0.209524
Self-awareness	0.171429

## Sheet: Mid-Point
	0
Critical thinking	4
Integrated Problem-solving	4
Systems thinking	4
Anticipatory	4
Normative	4
Collaboration	4
Strategic	4
Self-awareness	4

## Sheet: Correlation Matrix
	Critical thinking	Integrated Problem-solving	Systems thinking	Anticipatory	Normative	Collaboration	Strategic	Self-awareness
Critical thinking	1	0.852803	0.852803	1	0.7	0.852803	0.852803	0.707107
Integrated Problem-solving	0.852803	1	1	0.852803	0.533002	0.659091	1	0.829156
Systems thinking	0.852803	1	1	0.852803	0.533002	0.659091	1	0.829156
Anticipatory	1	0.852803	0.852803	1	0.7	0.852803	0.852803	0.707107
Normative	0.7	0.533002	0.533002	0.7	1	0.852803	0.533002	0.707107
Collaboration	0.852803	0.659091	0.659091	0.852803	0.852803	1	0.659091	0.829156
Strategic	0.852803	1	1	0.852803	0.533002	0.659091	1	0.829156
Self-awareness	0.707107	0.829156	0.829156	0.707107	0.707107	0.829156	0.829156	1

## Sheet: Descriptive Analysis
	Critical thinking	Integrated Problem-solving	Systems thinking	Anticipatory	Normative	Collaboration	Strategic	Self-awareness
count	15	15	15	15	15	15	15	15
mean	3.66667	3.73333	3.73333	3.66667	3.66667	3.73333	3.73333	3.8
std	0.48795	0.457738	0.457738	0.48795	0.48795	0.457738	0.457738	0.414039
min	3	3	3	3	3	3	3	3
25%	3	3.5	3.5	3	3	3.5	3.5	4
50%	4	4	4	4	4	4	4	4
75%	4	4	4	4	4	4	4	4
max	4	4	4	4	4	4	4	4

## Sheet: T-Statistics
	Critical thinking	Integrated Problem-solving	Systems thinking	Anticipatory	Normative	Collaboration	Strategic	Self-awareness
Critical thinking		-0.385922	-0.385922	0	0	-0.385922	-0.385922	-0.806947
Integrated Problem-solving	0.385922		0	0.385922	0.385922	0	0	-0.41833
Systems thinking	0.385922	0		0.385922	0.385922	0	0	-0.41833
Anticipatory	0	-0.385922	-0.385922		0	-0.385922	-0.385922	-0.806947
Normative	0	-0.385922	-0.385922	0		-0.385922	-0.385922	-0.806947
Collaboration	0.385922	0	0	0.385922	0.385922		0	-0.41833
Strategic	0.385922	0	0	0.385922	0.385922	0		-0.41833
Self-awareness	0.806947	0.41833	0.41833	0.806947	0.806947	0.41833	0.41833

## Sheet: P-Values
	Critical thinking	Integrated Problem-solving	Systems thinking	Anticipatory	Normative	Collaboration	Strategic	Self-awareness
Critical thinking		0.702471	0.702471	1	1	0.702471	0.702471	0.426499
Integrated Problem-solving	0.702471		1	0.702471	0.702471	1	1	0.678897
Systems thinking	0.702471	1		0.702471	0.702471	1	1	0.678897
Anticipatory	1	0.702471	0.702471		1	0.702471	0.702471	0.426499
Normative	1	0.702471	0.702471	1		0.702471	0.702471	0.426499
Collaboration	0.702471	1	1	0.702471	0.702471		1	0.678897
Strategic	0.702471	1	1	0.702471	0.702471	1		0.678897
Self-awareness	0.426499	0.678897	0.678897	0.426499	0.426499	0.678897	0.678897
