# Supplementary material for: Assessing the role of sustainability competencies in enhancing psychological first aid effectiveness for disaster responders in Fiji
Source: Front Public Health. 2024 Jun 26;12:1349342. doi: 10.3389/fpubh.2024.1349342 (PMC11234834; doi:10.3389/fpubh.2024.1349342)
Supplement: Supplementary file 3 [file Table_3.xlsx]

## Sheet: Python code
	import pandas as pd
	import numpy as np
	from scipy import stats
	import statsmodels.api as sm
	import xlsxwriter
	# Load the CSV file
	df = pd.read_csv('dataset1.csv')
	df.head()
	# Assuming 'df' is your DataFrame after loading 'dataset1.csv'
	# Perform calculations
	# Dropping non-numerical columns for specific calculations
	numerical_df = df.select_dtypes(include=['int64', 'float64'])
	# Calculating mean, standard deviation, and variance
	mean_values = numerical_df.mean()
	std_dev_values = numerical_df.std()
	variance_values = numerical_df.var()
	# Calculating mid-point (median)
	mid_point = numerical_df.median()
	# Calculating correlation matrix
	correlation_matrix = numerical_df.corr()
	# Descriptive analysis
	descriptive_analysis = numerical_df.describe()
	# For t-statistics and p-values, let's assume comparing each numerical column against each other
	# Initialize DataFrame to store t-statistics and p-values
	t_stats_df = pd.DataFrame(index=numerical_df.columns, columns=numerical_df.columns)
	p_values_df = pd.DataFrame(index=numerical_df.columns, columns=numerical_df.columns)
	for column1 in numerical_df.columns:
	for column2 in numerical_df.columns:
	if column1 != column2:
	t_stat, p_value = stats.ttest_ind(numerical_df[column1], numerical_df[column2], nan_policy='omit')
	t_stats_df.loc[column1, column2] = t_stat
	p_values_df.loc[column1, column2] = p_value
	else:
	t_stats_df.loc[column1, column2] = np.nan
	p_values_df.loc[column1, column2] = np.nan
	# Preparing Excel writer to save results into different sheets
	output_file_path = 'analysis_results1.xlsx'
	with pd.ExcelWriter(output_file_path, engine='xlsxwriter') as writer:
	mean_values.to_excel(writer, sheet_name='Mean')
	std_dev_values.to_excel(writer, sheet_name='Standard Deviation')
	variance_values.to_excel(writer, sheet_name='Variance')
	mid_point.to_excel(writer, sheet_name='Mid-Point')
	correlation_matrix.to_excel(writer, sheet_name='Correlation Matrix')
	descriptive_analysis.to_excel(writer, sheet_name='Descriptive Analysis')
	t_stats_df.to_excel(writer, sheet_name='T-Statistics')
	p_values_df.to_excel(writer, sheet_name='P-Values')

## Sheet: Mean
	0
Critical thinking	3.02041
Integrated Problem-solving	3.20408
Systems thinking	3.16327
Anticipatory	3.16327
Normative	3.12245
Collaboration	3.20408
Strategic	3.14286
Self-awareness	3.20408

## Sheet: Standard Deviation
	0
Critical thinking	1.14546
Integrated Problem-solving	0.912405
Systems thinking	0.964947
Anticipatory	0.897843
Normative	0.927197
Collaboration	0.889279
Strategic	0.889757
Self-awareness	0.956983

## Sheet: Variance
	0
Critical thinking	1.31207
Integrated Problem-solving	0.832483
Systems thinking	0.931122
Anticipatory	0.806122
Normative	0.859694
Collaboration	0.790816
Strategic	0.791667
Self-awareness	0.915816

## Sheet: Mid-Point
	0
Critical thinking	3
Integrated Problem-solving	3
Systems thinking	3
Anticipatory	3
Normative	3
Collaboration	3
Strategic	3
Self-awareness	4

## Sheet: Correlation Matrix
	Critical thinking	Integrated Problem-solving	Systems thinking	Anticipatory	Normative	Collaboration	Strategic	Self-awareness
Critical thinking	1	0.952758	0.882801	0.827237	0.821465	0.813917	0.835173	0.870366
Integrated Problem-solving	0.952758	1	0.907882	0.87401	0.856392	0.794919	0.861529	0.881839
Systems thinking	0.882801	0.907882	1	0.858319	0.88532	0.882936	0.870081	0.843031
Anticipatory	0.827237	0.87401	0.858319	1	0.851385	0.740183	0.778638	0.760557
Normative	0.821465	0.856392	0.88532	0.851385	1	0.82813	0.862215	0.793021
Collaboration	0.813917	0.794919	0.882936	0.740183	0.82813	1	0.910263	0.880292
Strategic	0.835173	0.861529	0.870081	0.778638	0.862215	0.910263	1	0.919266
Self-awareness	0.870366	0.881839	0.843031	0.760557	0.793021	0.880292	0.919266	1

## Sheet: Descriptive Analysis
	Critical thinking	Integrated Problem-solving	Systems thinking	Anticipatory	Normative	Collaboration	Strategic	Self-awareness
count	49	49	49	49	49	49	49	49
mean	3.02041	3.20408	3.16327	3.16327	3.12245	3.20408	3.14286	3.20408
std	1.14546	0.912405	0.964947	0.897843	0.927197	0.889279	0.889757	0.956983
min	1	1	1	1	1	1	1	1
25%	2	3	3	3	3	3	3	3
50%	3	3	3	3	3	3	3	4
75%	4	4	4	4	4	4	4	4
max	4	4	4	4	4	4	4	4

## Sheet: T-Statistics
	Critical thinking	Integrated Problem-solving	Systems thinking	Anticipatory	Normative	Collaboration	Strategic	Self-awareness
Critical thinking		-0.877962	-0.667677	-0.687095	-0.484691	-0.886617	-0.590959	-0.861385
Integrated Problem-solving	0.877962		0.215145	0.2232	0.439278	0	0.336287	0
Systems thinking	0.667677	-0.215145		0	0.213504	-0.217732	0.108839	-0.210235
Anticipatory	0.687095	-0.2232	0		0.22137	-0.226093	0.113017	-0.217732
Normative	0.484691	-0.439278	-0.213504	-0.22137		-0.444788	-0.111168	-0.428845
Collaboration	0.886617	0	0.217732	0.226093	0.444788		0.340686	0
Strategic	0.590959	-0.336287	-0.108839	-0.113017	0.111168	-0.340686		-0.327978
Self-awareness	0.861385	0	0.210235	0.217732	0.428845	0	0.327978

## Sheet: P-Values
	Critical thinking	Integrated Problem-solving	Systems thinking	Anticipatory	Normative	Collaboration	Strategic	Self-awareness
Critical thinking		0.382157	0.505942	0.493679	0.628999	0.377501	0.555937	0.391172
Integrated Problem-solving	0.382157		0.830111	0.823854	0.661448	1	0.737388	1
Systems thinking	0.505942	0.830111		1	0.831386	0.8281	0.913557	0.83393
Anticipatory	0.493679	0.823854	1		0.825275	0.821609	0.910253	0.8281
Normative	0.628999	0.661448	0.831386	0.825275		0.657474	0.911715	0.668997
Collaboration	0.377501	1	0.8281	0.821609	0.657474		0.734085	1
Strategic	0.555937	0.737388	0.913557	0.910253	0.911715	0.734085		0.743642
Self-awareness	0.391172	1	0.83393	0.8281	0.668997	1	0.743642
